# Supplementary material for: Metabolome Analysis of Arabidopsis thaliana Roots Identifies a Key Metabolic Pathway for Iron Acquisition
Source: PLoS One. 2014 Jul 24;9(7):e102444. doi: 10.1371/journal.pone.0102444 (PMC4109925; doi:10.1371/journal.pone.0102444)
Supplement: File S2 — MS2Tags_positive mode_Massbank. (TXT) [file pone.0102444.s002.txt]

Name: p8_409.02_2.02_min_GMA01p07960
145.0129	528800
409.0292	512400
229.0369	479800
127.0022	303000
143.0342	297800
391.0197	293700
170.9933	254100
319.0342	249100
185.0454	246200
211.0259	241600
217.0010	212700
410.0327	195000
275.0422	191000
156.9767	169100
301.0248	165100
213.0401	164700
257.0331	142800
119.0321	139600
215.0210	127400
154.9981	120700
189.0368	114900
169.0135	113300
373.0103	108400
392.0247	105900
230.0404	103900
169.0501	95920
152.9802	93100
195.0278	92290
173.0087	89290
101.0222	84050
239.0208	83050
273.0283	80000
320.0359	74450
347.0287	66840
Name: p11_139.05_2.01_min
111.0117	348900
102.0186	92260
139.0087	70710
112.0151	27540
97.9753	19240
Name: p12_423.01_1.92
124.9964	130600
423.0246	65400
230.9884	57860
187.0034	45230
84.9621	32380
150.9758	30380
126.9760	29600
168.9851	27340
405.0173	24300
186.9957	22280
140.9929	20250
96.9991	19240
168.9908	19070
317.0247	18230
122.9816	17220
299.0093	17220
98.9758	17120
98.9820	16200
405.0053	14180
106.9839	13160
317.0181	13160
425.0409	13160
231.9963	12150
145.0090	11600
143.0046	10470
233.0409	10130
237.0066	10130
159.0240	9114
193.0286	9114
227.0169	9114
273.0345	9114
335.0158	9114
199.0012	8101
245.0335	8101
82.9807	7089
173.0065	7089
183.0412	7089
187.9989	7089
227.0256	7089
335.0244	7089
424.0185	7089
145.0152	6935
319.0112	6719
Name: p14_438.97_1.95_min
140.9675	99160
130.9844	74940
438.9988	68360
112.9742	65550
114.9541	62670
158.9782	56710
332.1133	49350
199.0136	40510
420.9811	38480
132.9675	35580
202.9720	31980
184.9606	30380
227.0045	28110
272.9973	23600
228.9537	23320
200.9909	20250
156.9650	19880
116.9514	19690
184.9713	19240
243.0039	17220
332.9960	17220
334.9897	17220
440.9958	15430
440.9869	13260
129.0014	13160
160.9647	13160
252.9833	13160
156.9875	12500
154.9867	12150
160.9562	12150
334.9996	12150
90.9503	12050
421.9840	10130
244.9736	9439
142.9449	9114
146.0626	9114
174.9691	9114
305.0043	9114
315.0012	9114
Name: p20_330.14_5.63_minOSA17p04889_sodium_adduct_of_mz308.134
330.1266	760500
331.1309	143100
152.0732	87770
185.0492	62620
332.1156	57850
84.0819	56710
332.1091	47720
150.0571	45570
314.0886	38480
Name: p21_308.16_5.58_min_ATH64p04805
146.0865	287600
100.0790	80000
128.0762	61140
110.0646	59480
309.1426	46720
82.0660	37470
308.1401	35620
147.0902	26330
148.0294	19460
85.0319	18230
84.0851	15190
Name: p25_193.10_7.92_min_scopoletin_fragment_of_scopolin
193.0555	1236000
133.0340	461600
178.0339	290600
194.0621	206600
113.9703	178600
122.0406	162600
137.0659	138100
150.0361	93350
196.1787	92150
94.0458	91140
Name: p25_355_7.65_min_scopolin
193.0564	629400
133.0328	106200
178.0325	94180
194.0606	89340
137.0629	47590
122.0384	46580
Name: p26_387.10_6.76_min_precursor_of_mz_225.04_ATH64p07367
225.0459	712000
210.0224	320600
226.0482	106800
387.1096	52660
154.0312	44560
211.0267	41520
Name: p26_225.08_7.81_min_ATH64p07367
210.0220	4210000
225.0440	3544000
154.0316	796300
226.0518	739600
211.0281	638100
126.0354	416000
98.0398	408200
165.0247	379400
182.0272	335900
108.0246	283600
136.0199	246900
Name: p27_393.08_8.25_min_ OSA14p04674_soidumadduct_of_370.092
393.0897	1414000
231.0344	640500
394.0947	367900
316.1201	142800
395.0888	131400
232.0378	100600
Name: p28_209.09_8.16_min_fraxetin_fragment_of_fraxin
84.9629	42530
209.0524	298700
149.0279	76960
194.0281	66100
210.0558	51960
166.0332	46580
166.9651	38190
120.9582	35380
163.0439	33420
153.0618	28870
138.9682	28350
107.0533	27340
138.0388	23290
135.0488	22070
92.0290	22010
125.9936	20250
181.0570	19240
121.0344	17220
120.0255	16730
195.0287	16150
Name: p30_445.15_8.41_min
445.1737	1220000
446.1777	349100
383.1738	193400
301.1292	143900
447.1762	133100
343.1350	106300
Name: p31_347.14_8.72_min
347.1302	666400
348.1347	156400
Name: p32_325.15_8.70_min_OS09p03259
81.0365	27340
86.1007	13160
91.0578	21270
99.0496	16200
116.0535	16920
117.0607	12110
118.0715	33420
145.0823	20460
147.0980	27340
165.0748	16200
173.0793	38480
174.0812	12150
175.0912	16430
184.0623	18230
191.0888	230900
192.0960	30380
202.0730	43540
224.0592	31390
242.0682	119500
244.0789	12150
260.0853	13160
307.1394	77970
325.1541	141900
326.1542	14600
Name: p35_209.09_9.21_min_Fraxetin
212.1258	474800
119.0657	238000
209.0534	234200
94.0689	161100
195.0976	99750
84.9640	99240
166.9645	93160
138.9698	47590
149.0322	46850
194.0283	44710
120.9580	43540
92.0514	40860
125.9934	32410
133.0375	29370
193.0559	29370
Name: p36_511.15_9.13_min
301.1295	592800
511.1842	308200
302.1335	123500
512.1945	111100
303.1211	64580
513.1916	36610
Name: p38_463.07_9.50min
463.0969	44890
120.0875	34430
86.0994	28100
219.1492	24060
466.2803	24040
467.2592	23290
419.1122	18230
465.2618	13160
465.3032	12150
463.1379	9256
247.1586	9114
110.0769	8101
130.0723	8101
84.0808	7089
136.0803	7089
462.3139	7089
464.1093	7089
464.3134	7089
465.2283	7089
465.1163	6976
84.0457	6076
129.1092	6076
465.1391	6076
273.0977	5063
462.1936	5063
463.2410	5063
464.0936	5063
465.7738	5063
466.1851	5063
466.2874	5063
464.2479	5018
129.1031	4051
233.1740	4051
247.1669	4051
289.1008	4051
298.1930	4051
342.6316	4051
343.0109	4051
377.0889	4051
462.2765	4051
464.2225	4051
465.7287	4051
Name: p39_206.10_9.77_min_ATH14p02976
130.0702	2237000
120.0853	536700
189.0562	361500
156.0750	280000
103.0583	278300
131.0749	267500
162.0436	178200
155.0667	153700
205.0498	152900
118.0703	145800
128.0551	124600
188.0779	116600
Name: p41_545.15_10.26_min
545.2159	1059000
546.2194	372200
547.2075	168000
219.1092	129600
405.1225	72910
Name: p42_219.14_10.25_min_ATH64p01665
219.1086	647100
189.0983	389300
174.0737	350400
129.0761	240500
115.0587	200500
141.0752	200300
201.0990	181500
128.0692	163900
131.0916	152300
158.0791	142800
157.0717	129400
159.0866	128200
131.0555	125500
138.9700	123500
145.0701	108500
175.0792	98770
91.0584	86080
186.0734	80000
127.0597	78990
190.1001	68860
169.0721	62780
120.9576	61770
173.0660	58870
144.0621	56630
180.0008	55700
130.0775	50140
103.0564	49620
170.0761	48610
116.0641	46580
146.0781	43540
120.0853	42530
160.0586	40640
191.1146	38480
142.0788	36460
Name: p44_323.15_10.39_min
323.1335	64000
133.0337	21180
325.1367	20340
137.0630	18230
324.1482	18230
325.1233	17140
205.0701	15090
231.0931	13160
291.1116	13160
293.1033	12150
221.0690	11150
165.0717	11140
203.0976	11140
307.0959	11140
324.1377	10850
194.0849	10130
293.0962	10130
259.0728	9270
86.0999	9114
202.0878	9114
222.0675	9114
264.0889	9114
291.1047	9114
201.0895	8299
91.0537	8101
203.1051	8101
146.0620	7089
250.0717	7089
263.1075	7089
276.0846	7089
234.0733	6784
123.0477	6076
204.0502	6076
220.8872	6076
250.0644	6076
260.0901	6076
266.8875	6076
308.1136	6076
325.0663	5141
135.0527	5063
144.9460	5063
149.0621	5063
176.0730	5063
223.0822	5063
232.0911	5063
266.9052	5063
327.0717	5063
Name: p45_341.25_10.29_min_ATH69p43024
137.0632	118500
187.0816	68980
291.1090	53670
341.1554	49620
341.1492	48610
217.0899	41740
219.0844	35870
203.0889	32410
311.1353	32410
323.1349	28700
191.0892	28350
231.0887	28350
144.0638	25520
165.0746	24990
120.0831	24870
172.0554	24300
86.0992	23290
129.0740	23290
248.0933	22150
175.0788	21270
323.1441	21270
190.0866	20300
342.1803	20250
189.0741	18270
279.1110	18230
279.1025	17490
342.1524	17350
202.0872	17220
136.0821	16200
188.0833	16200
189.0837	16200
220.0944	15190
297.1153	15190
91.0559	14180
138.0664	13160
263.1089	13160
174.0739	12150
232.0969	12150
277.0959	12150
296.1048	12150
324.1432	12150
131.0573	11140
178.0816	11140
233.0876	11140
247.0899	11140
189.1033	11100
Name: p46_543.14_10.38_min
543.1998	131000
543.2085	120000
543.2170	114000
543.1827	108000
543.1913	102000
543.2256	83000
543.1741	72000
543.2343	53000
544.2137	52000
543.1655	50000
544.1878	46000
544.2222	46000
544.2050	44000
543.1570	43000
544.1965	41000
543.2428	38000
544.1793	32000
544.2394	27000
544.2308	24000
545.1939	24000
543.2515	23000
544.1706	23000
545.2025	20000
545.1852	19000
545.1680	18000
543.2600	17000
544.2479	17000
545.1767	17000
545.2197	15000
543.1483	14000
545.2111	14000
545.2283	12000
544.1620	11000
545.1595	11000
543.1398	9000
Name: p47_193.06_10.48_min_scopoletin
193.0560	759700
113.9689	315600
133.0342	304500
178.0329	203100
196.1771	141800
194.0599	127800
122.0405	111400
137.0642	84050
150.0377	75120
94.0453	61450
135.0475	59680
134.0386	47860
194.1243	40420
Name: p49_595.13_11.93_min_ATH66p11892
595.2012	2068000
596.2089	793600
597.2012	504800
196.1205	380300
520.1729	325200
305.1430	267300
142.0358	258400
353.1641	237000
288.1147	228900
306.1334	213700
233.0630	175200
170.0310	173300
130.0526	157300
260.1187	141800
531.2040	140800
417.1625	139200
241.1436	132700
84.0460	130600
307.1426	124600
224.1162	124400
389.1673	122500
521.1755	111700
577.1913	111700
198.1331	107300
112.0248	103500
Name: p53_207.11_15.18_min
84.9628	256300
175.0464	126600
125.9920	122500
166.9651	121500
138.9688	99240
119.0532	97870
91.0582	88350
120.9584	79890
207.0743	72910
147.0498	66840
104.9605	22330
207.9904	20350
89.0428	20250
149.0320	20250
122.9734	16080
132.0282	16080
129.0413	15190
176.0511	15190
90.0507	14180
124.9695	14180
168.9644	14180
117.0386	14110
