# Supplementary material for: Metabolome Analysis of Arabidopsis thaliana Roots Identifies a Key Metabolic Pathway for Iron Acquisition
Source: PLoS One. 2014 Jul 24;9(7):e102444. doi: 10.1371/journal.pone.0102444 (PMC4109925; doi:10.1371/journal.pone.0102444)
Supplement: File S3 — MS2Tags_negative mode_Massbank. (TXT) [file pone.0102444.s003.txt]

Name: n3_315.17_5.72_min_ATH09n04709
315.0706	165100
153.0175	112400
109.0280	98550
91.0017	35440
316.0685	18230
108.0167	18080
316.0786	16390
108.0239	11800
152.0085	11140
Name: n8_191.19_7.69_min_scopoletin_fragment_of_scopolin
176.0076	183600
191.0325	94410
148.0134	36460
104.0265	36110
177.0140	22460
91.0008	15190
192.0342	13730
102.9495	11140
120.0197	11140
Name: n9_399.14_7.77_min_scopolin_formiat_adduct
191.0324	195900
357.0739	102300
109.0287	83090
153.0178	73380
176.0110	71480
399.0888	33420
320.0774	22280
315.0658	21270
152.0064	19240
108.0200	18230
358.0881	18230
401.0752	15190
192.0359	11140
205.9833	10130
221.0016	10130
Name: n12_277.24_9.91_min
146.0789	95720
277.1201	89780
278.1200	20030
217.1158	17220
217.1218	13230
91.0014	13160
130.0309	8101
147.0599	6076
87.0529	5063
116.0674	5063
279.1102	5063
Name: n17_487.15_9.23_min_ATH08n02983
277.1166	116500
165.0505	32410
146.0818	29370
150.0239	17890
278.1228	12150
487.1757	11140
487.1667	9114
150.0317	8101
217.1062	8101
146.0758	7089
166.0565	7089
217.1129	7089
Name: n20_206.23_9.83 min_ATH64n02157
206.0813	67850
164.0688	46910
162.9827	25320
147.0376	18230
118.9923	14180
91.0533	10620
206.9714	10270
91.0035	10130
103.0542	8101
165.0721	6076
101.9420	4051
145.9275	4051
207.7402	4051
Name: n23_443.17_9.96_min_ATH14n06535
443.1469	446700
401.1373	421700
93.0334	407600
444.1514	135700
161.0418	134900
402.1349	110100
101.0240	68280
113.0202	67760
297.0929	47960
255.0815	36460
85.0284	27640
115.0414	26330
143.0376	25320
445.1489	23290
Name: n24_359.22_10.26_min_ATH59n06075
329.1343	332700
175.0723	89110
160.0497	85530
330.1393	74840
192.0787	57720
178.0615	50860
159.0424	39490
161.0517	28870
161.0584	19240
121.0279	18820
Name: n25_521.16_10.26_min_ATH59n09791
329.1316	3105000
330.1361	755000
160.0485	676300
521.1880	605800
175.0721	600400
359.1401	568500
178.0593	449900
192.0746	355200
161.0551	293900
522.1982	202100
360.1463	169100
159.0400	165700
Name: n29_519.14_10.39_min_ATH14n07562
327.1156	375700
357.1244	153400
519.1745	120500
328.1167	82030
312.0916	48610
358.1442	30690
520.1855	29250
279.0562	25320
190.0582	23290
Name: n31_609.06_10.42_min
609.1683	97730
611.1566	23290
610.1722	21270
128.0355	16200
254.0745	9114
543.1936	9114
611.1826	6076
175.0202	5063
508.1667	5063
610.1209	5063
Name: n36_727.05_15.15_min_ATH14n07562
727.2537	679700
565.2037	677800
728.2643	194000
566.2096	145100
728.2498	130600
223.0584	105200
566.2012	91140
550.1782	87090
164.0471	71900
567.2134	49620
729.2725	47590
729.2628	42530
209.0405	38480
